# Supplementary material for: 1,25(OH)2D3 Promotes the Efficacy of CD28 Costimulation Blockade by Abatacept
Source: J Immunol. 2015 Aug 14;195(6):2657–65. doi: 10.4049/jimmunol.1500306 (PMC4560489; doi:10.4049/jimmunol.1500306)
Supplement: Data Supplement [file JI_1500306.zip]

Archive with 2 entries (2 files):
- JI_1500306_Supplemental_Figure_1.pdf
- manifest.xml
